# Supplementary material for: Enhanced Expression of p53 and Suppression of PI3K/Akt/mTOR by Three Red Sea Algal Extracts: Insights on Their Composition by LC-MS-Based Metabolic Profiling and Molecular Networking
Source: Mar Drugs. 2023 Jul 17;21(7):404. doi: 10.3390/md21070404 (PMC10381385; doi:10.3390/md21070404)
Supplement: Supplementary file 1 [file marinedrugs-21-00404-s001.zip]

Archive with 1 entries (1 files):
- marinedrugs-2501414-supplementary.pdf
